# Supplementary material for: A Risk Model Developed Based on Homologous Recombination Deficiency Predicts Overall Survival in Patients With Lower Grade Glioma
Source: Front Genet. 2022 Jul 1;13:919391. doi: 10.3389/fgene.2022.919391 (PMC9283922; doi:10.3389/fgene.2022.919391)
Supplement: Supplementary file 1 [file Presentation1.ZIP]

Archive with 2 entries (2 files):
- pipeline.R
- ssGSEA_immune.txt
