# Supplementary material for: A Risk Model Developed Based on Homologous Recombination Deficiency Predicts Overall Survival in Patients With Lower Grade Glioma
Source: Front Genet. 2022 Jul 1;13:919391. doi: 10.3389/fgene.2022.919391 (PMC9283922; doi:10.3389/fgene.2022.919391)
Supplement: Supplementary file 1 [file Presentation1.ZIP › pipeline.R]

#####"Mydata.txt" is a expression matrix where rows are samples and columns are genes. 
####"clinical.txt" is a matrix where rows are samples and columns are survival information (OS.time and Vital_status).


expr=read.table(file = "Mydata.txt",sep = "\t",header = T,check.names = F)
clinical=read.table(file = "clinical.txt",sep = "\t",header = T,check.names = F)
expr_clinical=merge(clinical,expr,by="Sample")


####
#######caculation of the risk score
riskscore=expr_clinical
riskscore$score=0.20384*riskscore$ASPM+0.15959*riskscore$HOXD4+0.2941*riskscore$SLC7A14+0.14004*riskscore$OSR2-0.12186*riskscore$ZNF560+0.13865*riskscore$IRX5+0.17058*riskscore$ATP8A2+0.11274*riskscore$SPOCD1-0.14274*riskscore$FOXE1-0.16858*riskscore$CHST9-0.51369*riskscore$KCNK3

library(survival)
library(survminer)


#######KM curve. You can also use graphpad prism or web tool Sangerbox (http://sangerbox.com/Index) to visualize and have no difference.
riskscore$risk_level<-as.factor(ifelse(riskscore$score>median(riskscore$score),"High","Low"))


sfit4=survfit(Surv(OS.time,Vital_status) ~ risk_level, data =riskscore)
ggsurvplot(sfit4,data = riskscore,
           surv.median.line = "hv",
           legend.title="Strata",xlab ="Time(month)",
           pval = TRUE,palette = c("orchid2","dodgerblue2"),
           risk.table = "absolute", 
           risk.table.y.text.col = T,
           risk.table.y.text = FALSE,
           risk.table.fontsize = 5,
           ggtheme = theme_bw()+theme(plot.title = element_text(hjust = 0.5)) ,title = "Overall survival",legend.labs=c("High risk","Low risk"))


####ROC curve. You can also use graphpad prism or web tool Sangerbox (http://sangerbox.com/Index) to visualize and have no difference.
library("survivalROC")
meta=riskscore
cutoff <- 12
ROC1= survivalROC(Stime=meta$OS.time, 
                  status=meta$Vital_status,      
                  marker = meta$score,     
                  predict.time =  cutoff, method="KM")


cutoff <- 36

ROC3= survivalROC(Stime=meta$OS.time, 
                  status=meta$Vital_status,      
                  marker = meta$score,     
                  predict.time =  cutoff, method="KM")

cutoff <- 60
ROC5= survivalROC(Stime=meta$OS.time, 
                  status=meta$Vital_status,      
                  marker = meta$score,     
                  predict.time =  cutoff, method="KM")

plot(ROC1$FP, ROC1$TP, type="l",col="red", xlim=c(0,1), ylim=c(0,1),   
     xlab=paste( "1-Specificity"), 
     ylab="Sensitivity",main="Time dependent ROC for OS")
abline(0,1)
lines(ROC3$FP, ROC3$TP, type="l",col="blue",xlim=c(0,1), ylim=c(0,1))
lines(ROC5$FP, ROC5$TP, type="l",col="yellow",xlim=c(0,1), ylim=c(0,1))
legend(0.5,0.4,c(paste("AUC at 1 years =",round(ROC1$AUC,3)),paste("AUC at 3 years =",round(ROC3$AUC,3)),paste("AUC at 5 years =",round(ROC5$AUC,3))),x.intersp=1, y.intersp=0.8,
       lty= 1, lwd= 2, col=c("red","blue","yellow"),
       bty = "n",
       seg.len=1, cex=0.8)


#####
########ssGSEA for estimate of immune cell infiltration 
library(genefilter)
library(GSVA)
library(Biobase)
library(stringr)

expression <- expr
expression=t(expression)
write.table(expression,"expression.txt",quote = F,sep = "\t",col.names = F,row.names = T)
expression=read.table(file = "expression.txt",sep = "\t",header = T,check.names = F,row.names = 1)

ssGSEA_immune=read.table(file = "ssGSEA_immune.txt",sep = "\t",header = T,check.names = F)
gene_set <- ssGSEA_immune[,c(1:2)]

bg_genes <- split(as.matrix(gene_set)[,1], gene_set[,2])


gsva_matrix <- gsva(as.matrix(expression), bg_genes, method='ssgsea', kcdf='Gaussian', abs.ranking=TRUE)

write.table(gsva_matrix,"gsva_matrix.txt", sep="\t", quote=FALSE, row.names = TRUE)

gsva_matrix=read.table(file = "gsva_matrix.txt",sep = "\t",header = T,check.names = F,row.names = 1)


gsva_matrix1<- t(scale(t(gsva_matrix)))
library(pheatmap)
gsva_matrix1[gsva_matrix1< -2] <- -2
gsva_matrix1[gsva_matrix1>2.5] <- 2.5
anti_tumor <- c('Activated CD4 T cell', 'Activated CD8 T cell', 'Central memory CD4 T cell', 'Central memory CD8 T cell', 'Effector memeory CD4 T cell', 'Effector memeory CD8 T cell', 'Type 1 T helper cell', 'Type 17 T helper cell', 'Activated dendritic cell', 'CD56bright natural killer cell', 'Natural killer cell', 'Natural killer T cell')
pro_tumor <- c('Regulatory T cell', 'Type 2 T helper cell', 'CD56dim natural killer cell', 'Immature dendritic cell', 'Macrophage', 'MDSC', 'Neutrophil', 'Plasmacytoid dendritic cell')
anti<- gsub('^ ','',rownames(gsva_matrix1))%in%anti_tumor
pro<- gsub('^ ','',rownames(gsva_matrix1))%in%pro_tumor
non <- !(anti|pro)
gsva_matrix1<- rbind(gsva_matrix1[anti,],gsva_matrix1[pro,],gsva_matrix1[non,])
normalization<-function(x){
  return((x-min(x))/(max(x)-min(x)))}
nor_gsva_matrix1 <- normalization(gsva_matrix1)

riskscore$risk_level=as.factor(riskscore$risk_level)
annotation_col = data.frame(Group=riskscore$risk_level)
rownames(annotation_col)<-colnames(expression)
bk = unique(c(seq(0,1, length=100)))

nor_gsva_matrix_sub2=t(nor_gsva_matrix1)
nor_gsva_matrix_sub2=as.data.frame(nor_gsva_matrix_sub2)
annotation_col<- riskscore[order(riskscore$score),]
annotation_col=annotation_col[,c("Sample","score","risk_level")]

nor_gsva_matrix_sub2=tibble::rownames_to_column(nor_gsva_matrix_sub2)

colnames(nor_gsva_matrix_sub2)[1] <-"Sample"

nor_gsva_matrix_sub22=merge(annotation_col,nor_gsva_matrix_sub2,by="Sample")
nor_gsva_matrix_sub22<- nor_gsva_matrix_sub22[order(nor_gsva_matrix_sub22[,2]),]
write.table(nor_gsva_matrix_sub22,"nor_gsva_matrix_sub22.txt", sep="\t", quote=FALSE, col.names = TRUE,row.names = F)


annotation_col = nor_gsva_matrix_sub22[,c(2,3)]
rownames(annotation_col)<-nor_gsva_matrix_sub22$Sample
nor_gsva_matrix_sub2=nor_gsva_matrix_sub22[,-2]
nor_gsva_matrix_sub2=nor_gsva_matrix_sub2[,-2]
rownames(nor_gsva_matrix_sub2)=nor_gsva_matrix_sub2$Sample
nor_gsva_matrix_sub2=nor_gsva_matrix_sub2[,-1]
nor_gsva_matrix1=t(nor_gsva_matrix_sub2)

pheatmap(nor_gsva_matrix1,
         show_colnames = F,
         cluster_row = F,cluster_cols = F,
         annotation_col = annotation_col,
         breaks=bk,cellwidth=1.5,cellheight=8,
         fontsize=8,gaps_row = c(12,20),
         width =7)

##########correlation between risk score and immune cell inflitration
score=riskscore[,c("Sample","score")]
immune=as.data.frame(t(gsva_matrix))
immune=tibble::rownames_to_column(immune)
colnames(immune)[1]="Sample"
ssGSEA=merge(score,immune,by="Sample")
ssGSEA=ssGSEA[,-1]
library("Hmisc")
res2 <- rcorr(as.matrix(ssGSEA))
res2
flattenCorrMatrix <- function(cormat, pmat) {
  ut <- upper.tri(cormat)
  data.frame(
    row = rownames(cormat)[row(cormat)[ut]],
    column = rownames(cormat)[col(cormat)[ut]],
    cor  =(cormat)[ut],
    p = pmat[ut]
  )
}
res2<-rcorr(as.matrix(ssGSEA))
flattenCorrMatrix(res2$r, res2$P)

library(corrplot)


####
corrplot(res2$r, type="lower", tl.col="black", tl.srt = 45,
         p.mat = res2$P, sig.level = 0.05, insig = "blank",tl.cex = 0.95,cl.cex = 1.1, cl.align.text = "l")

########


####ImmuneScore,StromalScore and EstimateScore

library(estimate)

tcgascore=expression

write.table(tcgascore,"tcgascore.txt", sep="\t", quote=FALSE, row.names = TRUE, col.names = T)

exp.file = "tcgascore.txt"

in.gct.file = "tcgascore.gct"

outputGCT(exp.file, in.gct.file)

filterCommonGenes(input.f=exp.file, 
                  output.f=in.gct.file , 
                  id="GeneSymbol")
out.score.file = "ESTIMATE_score.gct"
estimateScore(in.gct.file, 
              out.score.file, 
              platform = "affymetrix")     ######Select the sequencing platform for your data. 
scores=read.table("Estimate_score.gct",skip = 2,header = T)
rownames(scores)=scores[,1]
scores=t(scores[,3:ncol(scores)])
scores
######scores is the immune score of each sample
#######
estimatescore=tibble::rownames_to_column(as.data.frame(scores))
colnames(estimatescore)[1]="Sample"

all_immune_feature=merge(score,immune,by="Sample")
all_immune_feature=merge(all_immune_feature,estimatescore,by="Sample")
write.table(all_immune_feature,"all_immune_feature.txt", sep="\t", quote=FALSE, col.names = TRUE,row.names = F)
######NOTE!!! all_immune_feature is the set of risk score as well as immune characteristics for each sample. 
#######You can perform further free exploration. A variety of tools can be used to facilitate analysis and visualization,such as graphpad prism,adobe illustrator and web tool Sangerbox (http://sangerbox.com/Index)
