# Supplementary material for: A Risk Model Developed Based on Homologous Recombination Deficiency Predicts Overall Survival in Patients With Lower Grade Glioma
Source: Front Genet. 2022 Jul 1;13:919391. doi: 10.3389/fgene.2022.919391 (PMC9283922; doi:10.3389/fgene.2022.919391)
Supplement: Supplementary file 3 [file DataSheet1.XLSX]

## Sheet: Table S2
HRD scores of LGG patients in TCGA cohort
sample	ai1	lst1	hrd-loh	HRD score
TCGA.CS.4938	3	1	1	5
TCGA.CS.4941	0	1	1	2
TCGA.CS.4942	3	2	1	6
TCGA.CS.4943	12	9	3	24
TCGA.CS.4944	2	3	2	7
TCGA.CS.5390	3	1	3	7
TCGA.CS.5393	6	2	0	8
TCGA.CS.5394	2	0	1	3
TCGA.CS.5395	2	4	3	9
TCGA.CS.5396	1	0	2	3
TCGA.CS.5397	4	3	3	10
TCGA.CS.6186	2	1	2	5
TCGA.CS.6188	5	4	2	11
TCGA.CS.6290	2	1	0	3
TCGA.CS.6665	8	5	5	18
TCGA.CS.6666	14	11	3	28
TCGA.CS.6667	1	0	0	1
TCGA.CS.6668	4	1	3	8
TCGA.CS.6669	0	0	0	0
TCGA.CS.6670	2	0	2	4
TCGA.DB.5270	2	0	0	2
TCGA.DB.5273	4	0	1	5
TCGA.DB.5274	2	0	2	4
TCGA.DB.5275	5	5	6	16
TCGA.DB.5276	1	0	0	1
TCGA.DB.5277	11	15	13	39
TCGA.DB.5278	2	0	2	4
TCGA.DB.5279	2	0	2	4
TCGA.DB.5280	1	1	1	3
TCGA.DB.5281	9	8	5	22
TCGA.DB.A4X9	2	1	1	4
TCGA.DB.A4XA	2	0	2	4
TCGA.DB.A4XB	7	5	3	15
TCGA.DB.A4XC	5	3	2	10
TCGA.DB.A4XD	2	1	1	4
TCGA.DB.A4XE	2	0	0	2
TCGA.DB.A4XF	3	4	3	10
TCGA.DB.A4XG	4	2	4	10
TCGA.DB.A4XH	1	1	2	4
TCGA.DB.A64L	6	2	3	11
TCGA.DB.A64O	1	0	0	1
TCGA.DB.A64P	4	2	3	9
TCGA.DB.A64Q	5	2	2	9
TCGA.DB.A64R	1	1	2	4
TCGA.DB.A64S	0	0	0	0
TCGA.DB.A64U	3	0	3	6
TCGA.DB.A64V	3	2	2	7
TCGA.DB.A64W	5	3	6	14
TCGA.DB.A64X	4	6	1	11
TCGA.DB.A75K	1	3	3	7
TCGA.DB.A75L	9	4	4	17
TCGA.DB.A75M	2	0	1	3
TCGA.DB.A75O	6	3	1	10
TCGA.DB.A75P	0	0	0	0
TCGA.DH.5140	2	0	1	3
TCGA.DH.5141	2	0	2	4
TCGA.DH.5142	4	3	2	9
TCGA.DH.5143	0	0	0	0
TCGA.DH.5144	3	1	3	7
TCGA.DH.A669	6	1	4	11
TCGA.DH.A66B	15	6	13	34
TCGA.DH.A66D	5	5	1	11
TCGA.DH.A66F	1	1	2	4
TCGA.DH.A7UR	3	2	3	8
TCGA.DH.A7US	2	0	2	4
TCGA.DH.A7UT	4	1	4	9
TCGA.DH.A7UU	7	2	5	14
TCGA.DH.A7UV	5	2	2	9
TCGA.DU.5847	5	3	3	11
TCGA.DU.5849	5	3	4	12
TCGA.DU.5851	5	4	3	12
TCGA.DU.5852	3	3	1	7
TCGA.DU.5853	2	0	0	2
TCGA.DU.5854	2	2	2	6
TCGA.DU.5855	7	6	4	17
TCGA.DU.5871	0	0	0	0
TCGA.DU.5872	5	5	4	14
TCGA.DU.5874	3	1	3	7
TCGA.DU.6392	1	2	0	3
TCGA.DU.6393	3	1	3	7
TCGA.DU.6394	3	1	3	7
TCGA.DU.6395	5	3	1	9
TCGA.DU.6396	13	7	2	22
TCGA.DU.6397	4	2	3	9
TCGA.DU.6399	6	5	0	11
TCGA.DU.6400	2	0	2	4
TCGA.DU.6401	3	5	5	13
TCGA.DU.6402	5	7	1	13
TCGA.DU.6403	5	3	3	11
TCGA.DU.6404	1	0	0	1
TCGA.DU.6405	3	1	2	6
TCGA.DU.6406	0	0	0	0
TCGA.DU.6407	5	6	1	12
TCGA.DU.6408	5	5	3	13
TCGA.DU.6410	4	0	4	8
TCGA.DU.6542	6	5	4	15
TCGA.DU.7006	3	6	4	13
TCGA.DU.7007	7	3	5	15
TCGA.DU.7008	3	2	0	5
TCGA.DU.7009	2	2	2	6
TCGA.DU.7010	11	9	1	21
TCGA.DU.7011	0	1	1	2
TCGA.DU.7012	4	3	4	11
TCGA.DU.7013	2	0	0	2
TCGA.DU.7014	2	1	1	4
TCGA.DU.7015	7	6	0	13
TCGA.DU.7018	3	0	2	5
TCGA.DU.7019	5	3	2	10
TCGA.DU.7290	1	0	0	1
TCGA.DU.7292	3	2	5	10
TCGA.DU.7294	4	2	3	9
TCGA.DU.7298	9	7	8	24
TCGA.DU.7299	4	2	1	7
TCGA.DU.7300	1	0	2	3
TCGA.DU.7301	4	6	3	13
TCGA.DU.7302	5	2	5	12
TCGA.DU.7304	4	1	0	5
TCGA.DU.7306	7	5	2	14
TCGA.DU.7309	3	3	2	8
TCGA.DU.8158	0	1	3	4
TCGA.DU.8161	4	3	5	12
TCGA.DU.8162	1	1	0	2
TCGA.DU.8163	0	0	0	0
TCGA.DU.8164	2	0	2	4
TCGA.DU.8165	2	0	0	2
TCGA.DU.8166	1	0	1	2
TCGA.DU.8167	6	4	1	11
TCGA.DU.8168	2	4	4	10
TCGA.DU.A5TP	5	4	3	12
TCGA.DU.A5TR	6	1	3	10
TCGA.DU.A5TS	7	2	3	12
TCGA.DU.A5TT	2	3	2	7
TCGA.DU.A5TU	8	7	6	21
TCGA.DU.A5TW	5	5	1	11
TCGA.DU.A5TY	4	4	2	10
TCGA.DU.A6S2	2	0	2	4
TCGA.DU.A6S3	3	0	3	6
TCGA.DU.A6S6	3	1	2	6
TCGA.DU.A6S7	5	1	1	7
TCGA.DU.A6S8	3	2	2	7
TCGA.DU.A76K	0	5	3	8
TCGA.DU.A76L	0	1	1	2
TCGA.DU.A76O	4	3	2	9
TCGA.DU.A76R	2	1	5	8
TCGA.DU.A7T6	2	0	0	2
TCGA.DU.A7T8	3	2	0	5
TCGA.DU.A7TA	8	12	4	24
TCGA.DU.A7TB	2	2	0	4
TCGA.DU.A7TC	5	5	4	14
TCGA.DU.A7TD	0	0	0	0
TCGA.DU.A7TG	1	1	0	2
TCGA.DU.A7TI	6	7	1	14
TCGA.DU.A7TJ	6	4	6	16
TCGA.E1.5302	3	4	2	9
TCGA.E1.5303	5	4	0	9
TCGA.E1.5304	15	22	5	42
TCGA.E1.5305	6	6	6	18
TCGA.E1.5307	10	12	4	26
TCGA.E1.5311	2	0	2	4
TCGA.E1.5318	2	0	2	4
TCGA.E1.5319	1	2	3	6
TCGA.E1.5322	5	3	4	12
TCGA.E1.A7YD	6	3	2	11
TCGA.E1.A7YE	9	4	6	19
TCGA.E1.A7YH	3	1	2	6
TCGA.E1.A7YI	9	7	4	20
TCGA.E1.A7YJ	6	1	4	11
TCGA.E1.A7YK	7	8	0	15
TCGA.E1.A7YL	2	2	3	7
TCGA.E1.A7YM	2	5	1	8
TCGA.E1.A7YN	3	2	3	8
TCGA.E1.A7YO	2	0	2	4
TCGA.E1.A7YQ	2	3	4	9
TCGA.E1.A7YS	4	0	4	8
TCGA.E1.A7YU	8	4	3	15
TCGA.E1.A7YV	8	7	6	21
TCGA.E1.A7YW	7	2	0	9
TCGA.E1.A7YY	2	4	3	9
TCGA.E1.A7Z2	3	4	7	14
TCGA.E1.A7Z3	2	2	1	5
TCGA.E1.A7Z4	4	4	3	11
TCGA.E1.A7Z6	3	3	2	8
TCGA.EZ.7264	4	1	4	9
TCGA.F6.A8O3	2	0	2	4
TCGA.F6.A8O4	4	4	1	9
TCGA.FG.5962	2	0	2	4
TCGA.FG.5963	9	8	13	30
TCGA.FG.5964	4	2	4	10
TCGA.FG.5965	7	3	4	14
TCGA.FG.6688	1	3	2	6
TCGA.FG.6689	3	0	3	6
TCGA.FG.6690	2	1	0	3
TCGA.FG.6691	1	1	0	2
TCGA.FG.6692	2	0	1	3
TCGA.FG.7634	1	0	2	3
TCGA.FG.7636	5	1	0	6
TCGA.FG.7638	2	0	3	5
TCGA.FG.7641	2	0	2	4
TCGA.FG.7643	1	1	1	3
TCGA.FG.8181	0	0	0	0
TCGA.FG.8182	3	2	1	6
TCGA.FG.8185	6	3	2	11
TCGA.FG.8186	3	1	2	6
TCGA.FG.8187	2	0	2	4
TCGA.FG.8188	5	5	0	10
TCGA.FG.8191	1	1	1	3
TCGA.FG.A4MT	5	2	4	11
TCGA.FG.A4MU	0	2	0	2
TCGA.FG.A4MW	2	2	2	6
TCGA.FG.A4MX	3	2	3	8
TCGA.FG.A4MY	10	11	1	22
TCGA.FG.A60J	1	1	0	2
TCGA.FG.A60K	2	0	2	4
TCGA.FG.A60L	5	2	2	9
TCGA.FG.A6IZ	2	1	3	6
TCGA.FG.A6J1	2	0	2	4
TCGA.FG.A6J3	14	17	3	34
TCGA.FG.A70Y	2	5	1	8
TCGA.FG.A70Z	0	1	0	1
TCGA.FG.A710	1	1	2	4
TCGA.FG.A711	6	5	3	14
TCGA.FG.A713	3	1	2	6
TCGA.FG.A87N	3	4	5	12
TCGA.FG.A87Q	4	4	2	10
TCGA.FN.7833	1	1	1	3
TCGA.HT.7467	2	0	2	4
TCGA.HT.7468	2	0	2	4
TCGA.HT.7469	8	6	4	18
TCGA.HT.7470	6	8	0	14
TCGA.HT.7471	2	0	2	4
TCGA.HT.7472	2	2	1	5
TCGA.HT.7473	6	3	1	10
TCGA.HT.7474	2	2	1	5
TCGA.HT.7475	9	7	6	22
TCGA.HT.7476	5	2	1	8
TCGA.HT.7477	19	12	3	34
TCGA.HT.7478	6	3	3	12
TCGA.HT.7479	0	0	0	0
TCGA.HT.7480	2	0	2	4
TCGA.HT.7481	2	0	2	4
TCGA.HT.7482	1	1	1	3
TCGA.HT.7483	4	3	2	9
TCGA.HT.7485	2	1	1	4
TCGA.HT.7601	3	2	2	7
TCGA.HT.7602	0	0	0	0
TCGA.HT.7603	1	4	3	8
TCGA.HT.7604	3	4	1	8
TCGA.HT.7605	2	0	2	4
TCGA.HT.7606	8	6	7	21
TCGA.HT.7607	3	1	3	7
TCGA.HT.7608	2	0	2	4
TCGA.HT.7609	2	1	1	4
TCGA.HT.7610	3	2	1	6
TCGA.HT.7611	4	4	1	9
TCGA.HT.7616	2	1	3	6
TCGA.HT.7620	1	0	2	3
TCGA.HT.7676	6	3	1	10
TCGA.HT.7677	2	1	2	5
TCGA.HT.7680	0	0	0	0
TCGA.HT.7681	2	0	2	4
TCGA.HT.7684	0	0	0	0
TCGA.HT.7686	4	2	2	8
TCGA.HT.7687	2	0	2	4
TCGA.HT.7688	8	6	1	15
TCGA.HT.7689	5	1	5	11
TCGA.HT.7690	7	6	7	20
TCGA.HT.7691	0	0	0	0
TCGA.HT.7692	2	0	2	4
TCGA.HT.7693	4	2	1	7
TCGA.HT.7694	2	0	2	4
TCGA.HT.7695	2	0	3	5
TCGA.HT.7854	0	0	0	0
TCGA.HT.7855	2	1	1	4
TCGA.HT.7856	2	2	0	4
TCGA.HT.7857	6	10	2	18
TCGA.HT.7858	2	2	3	7
TCGA.HT.7860	0	1	0	1
TCGA.HT.7873	14	8	6	28
TCGA.HT.7874	1	1	2	4
TCGA.HT.7875	2	2	3	7
TCGA.HT.7877	1	1	3	5
TCGA.HT.7879	3	5	1	9
TCGA.HT.7880	0	0	1	1
TCGA.HT.7881	2	0	2	4
TCGA.HT.7882	1	2	2	5
TCGA.HT.7884	1	3	0	4
TCGA.HT.7902	5	4	2	11
TCGA.HT.8010	1	1	2	4
TCGA.HT.8011	2	6	2	10
TCGA.HT.8012	2	0	3	5
TCGA.HT.8013	1	1	0	2
TCGA.HT.8015	0	0	0	0
TCGA.HT.8018	2	2	1	5
TCGA.HT.8104	3	4	4	11
TCGA.HT.8105	2	0	3	5
TCGA.HT.8106	10	9	5	24
TCGA.HT.8107	0	0	0	0
TCGA.HT.8108	7	5	4	16
TCGA.HT.8109	2	2	3	7
TCGA.HT.8110	0	2	1	3
TCGA.HT.8111	8	2	2	12
TCGA.HT.8113	1	1	1	3
TCGA.HT.8114	4	2	2	8
TCGA.HT.8563	8	6	8	22
TCGA.HT.8564	2	1	4	7
TCGA.HT.A4DS	3	2	2	7
TCGA.HT.A5R5	5	2	2	9
TCGA.HT.A5R7	4	1	0	5
TCGA.HT.A5R9	2	0	2	4
TCGA.HT.A5RA	3	4	3	10
TCGA.HT.A5RB	3	1	3	7
TCGA.HT.A5RC	2	2	2	6
TCGA.HT.A614	4	4	2	10
TCGA.HT.A615	4	2	3	9
TCGA.HT.A616	5	1	2	8
TCGA.HT.A617	1	0	0	1
TCGA.HT.A618	3	5	2	10
TCGA.HT.A619	6	6	3	15
TCGA.HT.A61B	8	5	3	16
TCGA.HT.A61C	3	2	3	8
TCGA.HT.A74H	2	5	0	7
TCGA.HT.A74J	2	1	0	3
TCGA.HT.A74K	3	1	4	8
TCGA.HT.A74L	4	1	2	7
TCGA.HT.A74O	7	4	1	12
TCGA.HW.7486	2	0	2	4
TCGA.HW.7487	2	0	2	4
TCGA.HW.7489	3	6	0	9
TCGA.HW.7490	1	0	0	1
TCGA.HW.7491	3	0	3	6
TCGA.HW.7493	2	1	0	3
TCGA.HW.7495	2	1	2	5
TCGA.HW.8319	2	2	2	6
TCGA.HW.8320	2	5	2	9
TCGA.HW.8321	5	3	3	11
TCGA.HW.8322	6	4	4	14
TCGA.HW.A5KJ	3	2	3	8
TCGA.HW.A5KK	2	1	3	6
TCGA.HW.A5KL	1	0	1	2
TCGA.HW.A5KM	4	4	1	9
TCGA.IK.7675	9	11	6	26
TCGA.IK.8125	2	0	2	4
TCGA.KT.A74X	1	3	3	7
TCGA.KT.A7W1	1	1	1	3
TCGA.P5.A5ET	2	0	2	4
TCGA.P5.A5EU	14	8	14	36
TCGA.P5.A5EV	6	1	5	12
TCGA.P5.A5EW	2	1	1	4
TCGA.P5.A5EX	4	2	3	9
TCGA.P5.A5EY	0	0	0	0
TCGA.P5.A5EZ	8	4	5	17
TCGA.P5.A5F0	2	0	2	4
TCGA.P5.A5F1	2	1	0	3
TCGA.P5.A5F2	10	7	5	22
TCGA.P5.A5F4	8	10	2	20
TCGA.P5.A5F6	0	1	1	2
TCGA.P5.A72U	2	3	1	6
TCGA.P5.A72W	7	4	1	12
TCGA.P5.A72X	1	0	0	1
TCGA.P5.A72Z	2	0	2	4
TCGA.P5.A730	2	0	2	4
TCGA.P5.A731	3	5	4	12
TCGA.P5.A733	5	4	2	11
TCGA.P5.A735	2	1	0	3
TCGA.P5.A736	3	2	0	5
TCGA.P5.A737	1	1	2	4
TCGA.P5.A77W	2	2	4	8
TCGA.P5.A77X	2	0	3	5
TCGA.P5.A780	9	6	1	16
TCGA.P5.A781	1	3	3	7
TCGA.QH.A65R	2	0	2	4
TCGA.QH.A65S	8	1	3	12
TCGA.QH.A65V	2	0	2	4
TCGA.QH.A65X	1	1	3	5
TCGA.QH.A65Z	2	0	3	5
TCGA.QH.A6CU	3	2	3	8
TCGA.QH.A6CV	4	5	0	9
TCGA.QH.A6CW	4	4	1	9
TCGA.QH.A6CX	1	1	0	2
TCGA.QH.A6CY	0	1	2	3
TCGA.QH.A6CZ	2	0	2	4
TCGA.QH.A6X3	4	3	2	9
TCGA.QH.A6X4	3	2	4	9
TCGA.QH.A6X5	2	0	2	4
TCGA.QH.A6X8	2	2	5	9
TCGA.QH.A6X9	7	7	3	17
TCGA.QH.A6XA	4	5	1	10
TCGA.QH.A6XC	2	1	0	3
TCGA.QH.A86X	2	0	2	4
TCGA.QH.A870	5	7	4	16
TCGA.R8.A6MK	2	2	3	7
TCGA.R8.A6ML	2	0	2	4
TCGA.R8.A6MO	2	2	2	6
TCGA.R8.A73M	2	2	3	7
TCGA.RY.A83X	3	1	5	9
TCGA.RY.A83Y	1	1	3	5
TCGA.RY.A83Z	11	9	12	32
TCGA.RY.A840	4	1	4	9
TCGA.RY.A843	0	0	0	0
TCGA.RY.A845	1	0	1	2
TCGA.RY.A847	2	0	2	4
TCGA.S9.A6TS	2	1	2	5
TCGA.S9.A6TU	3	2	1	6
TCGA.S9.A6TV	5	6	5	16
TCGA.S9.A6TW	1	2	3	6
TCGA.S9.A6TX	4	0	4	8
TCGA.S9.A6TY	3	1	4	8
TCGA.S9.A6TZ	4	2	2	8
TCGA.S9.A6U0	1	2	0	3
TCGA.S9.A6U1	2	0	1	3
TCGA.S9.A6U2	2	0	2	4
TCGA.S9.A6U5	2	0	2	4
TCGA.S9.A6U6	4	3	1	8
TCGA.S9.A6U8	1	0	1	2
TCGA.S9.A6U9	2	0	1	3
TCGA.S9.A6UA	8	7	3	18
TCGA.S9.A6UB	4	1	4	9
TCGA.S9.A6WD	6	4	4	14
TCGA.S9.A6WE	2	0	2	4
TCGA.S9.A6WG	6	5	0	11
TCGA.S9.A6WH	4	0	2	6
TCGA.S9.A6WI	0	4	3	7
TCGA.S9.A6WL	3	0	2	5
TCGA.S9.A6WM	0	0	4	4
TCGA.S9.A6WN	2	2	2	6
TCGA.S9.A6WO	5	5	1	11
TCGA.S9.A6WP	6	4	4	14
TCGA.S9.A6WQ	3	2	3	8
TCGA.S9.A7IQ	1	1	2	4
TCGA.S9.A7IS	6	7	7	20
TCGA.S9.A7IX	1	5	4	10
TCGA.S9.A7IY	1	0	2	3
TCGA.S9.A7IZ	10	7	3	20
TCGA.S9.A7J0	16	12	7	35
TCGA.S9.A7J1	2	4	4	10
TCGA.S9.A7J2	2	0	2	4
TCGA.S9.A7J3	3	0	3	6
TCGA.S9.A7QW	6	6	1	13
TCGA.S9.A7QX	6	6	2	14
TCGA.S9.A7QY	4	2	4	10
TCGA.S9.A7QZ	3	1	2	6
TCGA.S9.A7R1	7	4	4	15
TCGA.S9.A7R2	1	4	2	7
TCGA.S9.A7R3	5	5	2	12
TCGA.S9.A7R4	2	2	1	5
TCGA.S9.A7R7	6	8	5	19
TCGA.S9.A7R8	5	3	4	12
TCGA.S9.A89V	8	6	1	15
TCGA.S9.A89Z	11	5	4	20
TCGA.TM.A7C3	1	1	2	4
TCGA.TM.A7C4	5	4	3	12
TCGA.TM.A7C5	2	0	3	5
TCGA.TM.A7CA	4	3	1	8
TCGA.TM.A7CF	3	5	1	9
TCGA.TM.A84B	4	3	3	10
TCGA.TM.A84C	0	0	0	0
TCGA.TM.A84F	2	2	1	5
TCGA.TM.A84G	1	3	3	7
TCGA.TM.A84H	9	6	4	19
TCGA.TM.A84I	8	4	3	15
TCGA.TM.A84J	1	1	0	2
TCGA.TM.A84L	1	3	2	6
TCGA.TM.A84M	3	1	2	6
TCGA.TM.A84O	2	0	2	4
TCGA.TM.A84Q	7	5	2	14
TCGA.TM.A84R	2	0	3	5
TCGA.TM.A84S	2	0	3	5
TCGA.TM.A84T	6	3	2	11
TCGA.TQ.A7RF	8	6	6	20
TCGA.TQ.A7RG	2	0	2	4
TCGA.TQ.A7RH	8	8	6	22
TCGA.TQ.A7RI	4	0	3	7
TCGA.TQ.A7RJ	4	4	0	8
TCGA.TQ.A7RK	8	4	2	14
TCGA.TQ.A7RM	18	16	5	39
TCGA.TQ.A7RN	2	0	3	5
TCGA.TQ.A7RO	4	2	3	9
TCGA.TQ.A7RP	2	0	0	2
TCGA.TQ.A7RQ	2	0	2	4
TCGA.TQ.A7RR	9	5	2	16
TCGA.TQ.A7RS	2	0	3	5
TCGA.TQ.A7RU	2	0	2	4
TCGA.TQ.A7RV	7	1	1	9
TCGA.TQ.A7RW	6	7	7	20
TCGA.TQ.A8XE	7	5	6	18
TCGA.VM.A8C8	7	6	5	18
TCGA.VM.A8C9	0	0	0	0
TCGA.VM.A8CA	2	0	2	4
TCGA.VM.A8CB	1	2	3	6
TCGA.VM.A8CD	2	1	2	5
TCGA.VM.A8CE	2	0	2	4
TCGA.VM.A8CF	6	6	1	13
TCGA.VM.A8CH	1	0	0	1
TCGA.VV.A829	3	0	3	6
TCGA.VV.A86M	4	3	3	10
TCGA.VW.A7QS	4	3	3	10
TCGA.VW.A8FI	1	0	2	3
TCGA.W9.A837	1	1	2	4
TCGA.WH.A86K	3	1	0	4
TCGA.WY.A858	2	0	2	4
TCGA.WY.A859	9	4	6	19
TCGA.WY.A85A	0	0	1	1
TCGA.WY.A85B	3	0	1	4
TCGA.WY.A85C	3	4	2	9
TCGA.WY.A85D	5	9	4	18
TCGA.WY.A85E	10	13	6	29

## Sheet: Table S3
DEGs between High- and low- HRD score groups
Tag	logFC	AveExpr	P.Value	adj.P.Val
OR4N2	2.51895	2.72808	2.98741e-23	7.65561e-20
ZNF560	2.65998	3.81206	1.84889e-22	2.70743e-19
AQP6	-1.02936	6.53953	9.02719e-20	5.60807e-17
ORC1L	1.31131	4.38928	7.80581e-19	3.26586e-16
HAND2	2.33198	1.75918	1.01682e-18	4.13352e-16
SHISA6	-1.93452	5.10932	2.38908e-17	6.61873e-15
LEFTY2	2.12486	4.32181	5.83287e-17	1.44072e-14
CCDC18	1.01784	4.62948	7.0959e-17	1.71145e-14
HAS2	1.3396	6.18406	8.99279e-17	2.04846e-14
MYOM1	-1.09138	7.64083	3.72393e-16	7.2023e-14
E2F2	1.41536	5.2686	8.76018e-16	1.4966e-13
SLC44A5	1.10414	7.23531	1.02297e-15	1.70503e-13
MOSC2	-1.18869	6.36324	1.23312e-15	1.99057e-13
KCNJ11	-1.31248	8.47331	1.4116e-15	2.26088e-13
DBC1	-1.2652	9.49039	1.71698e-15	2.70767e-13
HS3ST1	1.29373	7.52366	1.85303e-15	2.87796e-13
ENDOU	-1.04424	5.28983	2.23881e-15	3.29625e-13
FOXD1	1.26878	6.63532	2.25982e-15	3.29625e-13
LOC285954	-1.47731	3.64858	2.45423e-15	3.46995e-13
ANO5	-1.12493	7.63931	2.84005e-15	3.96081e-13
GOLGA7B	-1.0942	9.01591	3.92485e-15	5.29364e-13
CAMK4	-1.59242	5.35292	4.53547e-15	6.03777e-13
KIF2C	1.31831	6.08809	5.17556e-15	6.71482e-13
HCN4	-1.42827	4.73003	1.04583e-14	1.21133e-12
HOXA13	2.0227	1.55471	1.9678e-14	2.18064e-12
TTLL6	-1.27031	3.87856	2.84331e-14	2.95593e-12
RAD54L	1.06894	5.14434	2.86978e-14	2.95645e-12
SLC24A4	-1.38641	7.32402	3.5987e-14	3.58141e-12
TDRD9	-1.27101	4.45664	4.06218e-14	3.9098e-12
CREB3L1	-1.61353	6.27526	4.25909e-14	4.08016e-12
HOXD8	2.13761	3.80194	4.6001e-14	4.34593e-12
HOXA11AS	1.68422	0.904789	6.86537e-14	6.22774e-12
STEAP2	-1.02554	7.84813	7.78175e-14	6.87645e-12
SLC34A2	1.61016	2.34173	9.46983e-14	8.22631e-12
TMEM151B	-1.16368	9.78496	1.5498e-13	1.25088e-11
CHL1	-1.04408	10.8709	1.92278e-13	1.53381e-11
CLVS1	-1.40844	6.10419	2.01528e-13	1.58905e-11
COL17A1	-1.25317	2.75878	2.56084e-13	1.95894e-11
BMP8B	1.18181	6.33358	3.30189e-13	2.41757e-11
CDCA8	1.07833	5.6315	3.38986e-13	2.46438e-11
MMP7	1.65159	1.77254	3.76239e-13	2.67822e-11
TNNT1	-1.60308	4.64923	3.97993e-13	2.80387e-11
SDS	-1.06504	7.24925	4.23259e-13	2.97165e-11
HOXC4	1.43771	4.02166	4.29316e-13	3.00389e-11
ANKRD55	-1.30927	3.72739	4.98838e-13	3.44333e-11
DGKG	-1.05869	9.40082	5.91924e-13	4.00784e-11
EDA2R	-1.43036	6.16032	6.87827e-13	4.57119e-11
CACNG2	-1.79171	5.5735	9.51258e-13	6.15197e-11
ZFR2	-1.604	5.66615	1.06566e-12	6.72217e-11
RPH3A	-1.55031	9.17534	1.08574e-12	6.82786e-11
OSR1	1.38457	3.94956	1.10212e-12	6.90963e-11
HOXA11	1.8782	1.32938	1.25608e-12	7.75629e-11
NBLA00301	1.35538	0.538783	1.39006e-12	8.55783e-11
CPAMD8	-1.32476	5.16252	1.99278e-12	1.19108e-10
KCNIP2	-1.2153	9.37568	2.0613e-12	1.22489e-10
MADCAM1	-1.25246	3.56468	2.63272e-12	1.52038e-10
SEZ6L2	-1.01487	10.7424	2.69142e-12	1.54991e-10
GRIN3A	-1.41172	7.11129	3.58425e-12	2.02426e-10
OLFM4	-1.26248	4.27555	5.97589e-12	3.1576e-10
VIM	1.06998	13.6875	6.13727e-12	3.21791e-10
OSR2	1.53353	1.51901	6.50253e-12	3.39207e-10
NWD1	-1.21947	7.3774	9.30425e-12	4.62398e-10
CAMK2B	-1.075	9.81199	9.31709e-12	4.62398e-10
HKDC1	-1.05538	5.95174	1.48346e-11	6.94349e-10
CD300LG	-1.27857	3.50447	1.62564e-11	7.54008e-10
KSR2	-1.32767	7.87342	1.97124e-11	8.96064e-10
PYGM	-1.07243	7.77926	2.42512e-11	1.06234e-09
COL11A1	1.61668	7.44512	3.25495e-11	1.3902e-09
P2RY1	-1.07014	6.54812	3.38201e-11	1.44147e-09
RGS7	-1.03317	7.26193	3.4983e-11	1.48179e-09
KIAA1543	-1.00723	7.90233	3.96747e-11	1.64317e-09
TERT	-1.28371	0.871268	4.37573e-11	1.79414e-09
ARSF	-1.59892	4.02452	4.58757e-11	1.85869e-09
C8orf79	-1.10823	6.77236	5.06384e-11	2.02851e-09
ACCN1	-1.39815	5.41233	5.35778e-11	2.13281e-09
KCNJ16	-1.17235	9.27838	5.48551e-11	2.16683e-09
DGKK	-1.74389	3.08753	5.75192e-11	2.25469e-09
SHISA9	-1.28479	8.12974	6.61173e-11	2.55268e-09
REM1	1.33054	4.40866	6.77259e-11	2.60497e-09
HOXA10	1.97364	2.33803	6.89236e-11	2.6362e-09
MSX2	-1.41174	4.78438	7.96225e-11	2.9733e-09
CALN1	-1.33895	9.26197	8.53862e-11	3.14273e-09
SPOCD1	1.60411	6.58902	9.55451e-11	3.44248e-09
RFPL1S	-1.15191	7.44707	9.74964e-11	3.50048e-09
C1orf230	-1.02685	3.22742	1.03259e-10	3.6752e-09
2021-03-04	-1.49269	6.78944	1.56268e-10	5.2605e-09
CHGB	-1.10852	10.6397	1.56531e-10	5.26071e-09
IRX5	1.41558	2.50241	1.84972e-10	6.09663e-09
SLC7A14	-1.03611	9.26474	2.01742e-10	6.59635e-09
WSCD2	-1.43022	6.49216	2.10022e-10	6.80198e-09
CDC20	1.11558	5.91992	3.233e-10	9.9819e-09
RIPK4	1.17698	1.62394	3.38075e-10	1.03601e-08
KCNA5	-1.02784	5.18295	3.415e-10	1.0411e-08
ETV4	-1.71209	5.93971	3.67097e-10	1.11494e-08
ADAMTS15	1.23405	5.00942	3.96984e-10	1.19509e-08
ASPM	1.28383	5.55975	4.69904e-10	1.38528e-08
CHRNA7	-1.01492	3.60289	4.70298e-10	1.38528e-08
DEPDC1	1.11995	3.95147	5.2649e-10	1.52667e-08
DLGAP5	1.42651	4.1186	5.29382e-10	1.53076e-08
MMD2	-1.00168	8.82599	5.61924e-10	1.59778e-08
ABCC8	-1.15104	8.62514	5.98688e-10	1.68827e-08
CXCL5	-1.05263	4.92233	9.76371e-10	2.59956e-08
C10orf81	1.34194	1.58328	1.14994e-09	2.99555e-08
OGDHL	-1.20472	7.38752	1.15432e-09	3.00313e-08
MCF2	-1.04503	6.14815	1.19622e-09	3.10034e-08
PRMT8	-1.38439	5.41944	1.36895e-09	3.48631e-08
ALOX12B	-1.04804	2.55247	1.61627e-09	4.02615e-08
NDC80	1.17717	5.21105	1.70096e-09	4.19631e-08
NT5C1A	-1.06049	3.3474	1.74429e-09	4.28259e-08
RLBP1	-1.05596	5.68283	1.83378e-09	4.47552e-08
TFPI	1.0375	7.13941	2.04455e-09	4.93476e-08
VSTM2A	-1.45353	7.57042	2.0882e-09	5.00704e-08
STXBP5L	-1.06155	7.4838	2.57503e-09	6.00576e-08
FAM196B	-1.07682	6.24276	2.62398e-09	6.09912e-08
SVOP	-1.48869	7.89164	2.7759e-09	6.39424e-08
IL20RA	-1.15553	4.33725	2.85874e-09	6.55561e-08
UBE2C	1.23543	5.95827	3.40126e-09	7.63739e-08
HRH3	-1.28929	6.57226	3.90618e-09	8.62938e-08
HOXD3	1.53665	2.99148	3.96485e-09	8.72139e-08
MCM10	1.15561	4.90732	3.97418e-09	8.73255e-08
TRIM67	-1.59049	8.0843	4.12475e-09	9.00549e-08
DIO2	-1.06218	8.61053	4.38426e-09	9.42156e-08
POU4F1	1.34658	3.16903	4.4854e-09	9.62234e-08
PAH	-1.0387	4.27595	5.03162e-09	1.06895e-07
HAPLN1	-1.17507	8.37139	6.16155e-09	1.28242e-07
CNNM1	-1.10958	6.49328	7.24606e-09	1.47813e-07
SYCE1	-1.64603	4.34142	7.49324e-09	1.524e-07
SLC6A11	-1.18768	7.6937	8.27538e-09	1.6649e-07
CDK5R2	-1.03814	8.06332	8.92462e-09	1.77635e-07
S100A3	1.25631	3.62934	8.97136e-09	1.78392e-07
FRMPD2	-1.01527	3.70123	9.4296e-09	1.85346e-07
VCAM1	1.10714	9.02433	9.64844e-09	1.89285e-07
VWC2L	-1.21444	2.04874	1.02057e-08	1.98885e-07
FCGBP	1.2079	10.0471	1.13706e-08	2.18676e-07
HMP19	-1.07494	11.3051	1.14833e-08	2.20429e-07
TROAP	1.13655	4.88736	1.18078e-08	2.25602e-07
GRIP2	-1.05403	4.25306	1.38357e-08	2.58802e-07
AURKB	1.22479	4.74637	1.55794e-08	2.87741e-07
SLC17A8	-1.53353	4.88005	1.57555e-08	2.90733e-07
FOXE1	1.14905	1.04672	1.59532e-08	2.93324e-07
TMEM132D	-1.49202	5.42466	1.71885e-08	3.12161e-07
MMEL1	1.35755	2.70005	1.82604e-08	3.28085e-07
SHC3	-1.08855	7.04884	2.07119e-08	3.64997e-07
HOXD4	1.33593	2.31169	2.08657e-08	3.67183e-07
SIX1	1.08234	6.49854	2.33272e-08	4.03571e-07
FOXD3	1.31353	2.44257	2.38312e-08	4.10903e-07
CCNB2	1.12087	5.45045	2.40688e-08	4.13608e-07
GABRG2	-1.49172	7.87409	2.64631e-08	4.50224e-07
GJA3	1.20902	1.8014	2.67814e-08	4.53757e-07
HTR2A	-1.01762	5.74477	3.1664e-08	5.25197e-07
INSM2	-1.21839	3.93174	3.55465e-08	5.79745e-07
ATP8A2	-1.25022	5.32748	3.56672e-08	5.80789e-07
MIA	1.0618	2.46345	3.93391e-08	6.35032e-07
CHST9	1.00303	9.34075	4.63295e-08	7.31178e-07
NCAPG	1.09986	5.92984	4.67348e-08	7.35876e-07
IQCA1	-1.12982	5.95288	4.70981e-08	7.40459e-07
EPR1	1.09301	5.78541	4.95833e-08	7.76553e-07
HSD11B1	-1.0692	4.68385	5.15376e-08	8.02745e-07
KCNK3	-1.01054	7.79814	6.31432e-08	9.6408e-07
GRM5	-1.04388	7.98155	6.36785e-08	9.68451e-07
SNCB	-1.18195	9.12065	7.35941e-08	1.10289e-06
psiTPTE22	1.50719	7.14223	7.5268e-08	1.12469e-06
IQSEC3	-1.16287	7.431	7.54078e-08	1.12595e-06
GABRG1	-1.14515	8.66869	7.98198e-08	1.18581e-06
CPLX2	-1.25709	10.8185	8.02892e-08	1.19103e-06
LHX5	-1.64613	3.19724	8.38941e-08	1.23824e-06
SYT4	-1.32662	7.90536	8.43945e-08	1.24383e-06
CRH	-1.10045	2.29321	9.55378e-08	1.39039e-06
PNMT	-1.00681	4.05777	1.03695e-07	1.49288e-06
MYBL2	1.20146	5.92725	1.10778e-07	1.57931e-06
MELK	1.09904	4.91917	1.14882e-07	1.63102e-06
SLC22A6	-1.07977	5.64365	1.18357e-07	1.6711e-06
SULF1	1.05725	8.6552	1.36812e-07	1.90283e-06
TTK	1.02939	4.67045	1.38695e-07	1.92642e-06
BUB1B	1.02976	5.73385	1.43652e-07	1.98585e-06
GABRA4	-1.41986	5.90628	1.52563e-07	2.09912e-06
MYT1L	-1.39258	7.68379	1.53113e-07	2.10527e-06
AQP7P1	1.14058	3.06188	1.56775e-07	2.14699e-06
BIRC5	1.07657	5.64938	1.62525e-07	2.21243e-06
SCGN	-1.25893	1.88688	1.8585e-07	2.48216e-06
FAM19A1	-1.17684	4.9834	2.18393e-07	2.85176e-06
CRLF1	-1.34956	7.92001	2.34725e-07	3.03794e-06
RPE65	1.05655	7.01397	2.48878e-07	3.18493e-06
F5	-1.41742	7.60627	2.58615e-07	3.29923e-06
RIMBP2	-1.00073	6.94728	2.80253e-07	3.54221e-06
ESPL1	1.00075	5.24439	3.0001e-07	3.75948e-06
SRRM4	-1.05658	7.29391	3.07429e-07	3.83604e-06
PCDHA11	-1.17395	5.16075	3.2441e-07	4.02586e-06
PGA4	1.19938	0.851544	3.38992e-07	4.16648e-06
CASC5	1.00343	4.91192	3.54545e-07	4.32552e-06
CLVS2	-1.15149	5.04453	3.60051e-07	4.37028e-06
CHRM1	-1.05535	7.4053	3.60786e-07	4.3738e-06
AIFM3	-1.04296	7.34597	3.77954e-07	4.53921e-06
KIF20A	1.07163	4.95473	5.94843e-07	6.80138e-06
SNAP25	-1.06516	11.3701	5.98174e-07	6.83566e-06
GJD2	-1.09792	2.09504	6.39762e-07	7.26233e-06
DAO	-1.54805	2.82423	6.52231e-07	7.39568e-06
C19orf30	-1.14077	3.17874	6.73723e-07	7.60992e-06
LHX1	1.08215	1.25404	7.27701e-07	8.13889e-06
LHX9	1.29892	3.07223	8.3083e-07	9.10847e-06
SCARA5	-1.08401	3.42517	9.00735e-07	9.77552e-06
NELL1	-1.22909	5.17801	1.10308e-06	1.16809e-05
TLX1NB	-1.33167	2.22048	1.14991e-06	1.20708e-05
HOXD9	1.3665	2.00087	1.18199e-06	1.23633e-05
TOP2A	1.11131	8.29593	1.23586e-06	1.28677e-05
HTR1A	-1.07645	2.90196	1.58743e-06	1.59139e-05
HPCA	-1.19203	7.77216	1.64716e-06	1.64323e-05
CLEC4GP1	-1.02485	2.30801	1.80559e-06	1.78221e-05
GJB6	-1.49975	5.15436	1.94656e-06	1.90302e-05
KCNB2	-1.03114	3.06635	2.07966e-06	2.01489e-05
FAM123C	-1.11006	6.9441	2.35651e-06	2.2512e-05
CACNG3	-1.30273	5.73952	2.69935e-06	2.53385e-05
TMEM130	-1.02747	8.924	3.08137e-06	2.83406e-05
CPNE4	-1.14833	5.60735	3.69393e-06	3.30551e-05
SCN7A	1.13624	4.21386	3.77531e-06	3.36951e-05
PRLHR	-1.3894	5.63901	3.95907e-06	3.50908e-05
LOC146481	1.01193	1.78266	3.99453e-06	3.53439e-05
SLC14A2	-1.01073	3.48862	4.15148e-06	3.64963e-05
ENTPD3	-1.05863	4.55109	4.40864e-06	3.84275e-05
CPLX3	-1.00178	4.6811	4.98999e-06	4.2947e-05
PGA3	1.0465	3.06334	5.04236e-06	4.3325e-05
NPTX2	-1.02042	7.52905	5.51006e-06	4.66765e-05
PTPN5	-1.05302	7.33835	6.25089e-06	5.18404e-05
HRNBP3	-1.04619	6.89207	8.51456e-06	6.77628e-05
SYT13	-1.07166	7.92588	8.84487e-06	7.00652e-05
L1CAM	-1.07669	9.43191	1.03452e-05	8.03972e-05
KCNC2	-1.21307	6.04044	1.05921e-05	8.19427e-05
HOXA7	1.37883	1.85152	1.21621e-05	9.20396e-05
NTSR2	-1.00379	8.34714	1.42336e-05	0.000105458
SLC12A5	-1.02674	8.07843	1.51273e-05	0.000111315
SLC17A6	-1.13408	4.11375	1.60622e-05	0.000117394
HTR5A	-1.04402	3.70294	1.70242e-05	0.000123413
SLN	1.08939	4.20795	1.95977e-05	0.000139263
KCNT1	-1.00283	6.03636	1.96123e-05	0.000139318
CPNE6	-1.07282	7.27957	2.23273e-05	0.000155479
C13orf36	-1.0057	4.15726	2.37199e-05	0.000163272
MYOD1	-1.03549	1.99045	2.50482e-05	0.000171171
CAMK1G	-1.17092	5.58892	3.17754e-05	0.000208992
MEOX2	-1.12915	2.91085	3.46271e-05	0.000224365
GRIN1	-1.0854	9.28364	3.64126e-05	0.000234084
GABRA1	-1.17491	7.04994	4.42234e-05	0.000275151
SULT4A1	-1.04353	7.82254	5.83707e-05	0.000348271
PAX1	1.05087	3.9237	7.52396e-05	0.000431586
SLC13A5	-1.00091	4.09541	9.28944e-05	0.000515546
PVALB	-1.11677	3.28304	9.31694e-05	0.000516932
CAMK2A	-1.0284	9.63168	0.00013654	0.000721414
LOC286002	-1.02101	4.88845	0.000140242	0.000737772
TLX1	-1.14387	4.25626	0.000221154	0.00109356
LGR6	-1.04266	3.99478	0.00024225	0.00118078
TAC1	-1.01809	4.87309	0.000294608	0.00139454
IRX1	1.01973	5.99247	0.000483242	0.00210831

## Sheet: Table S4
Univariate cox regression analysis of DEGs
Tag	HR	Lower	Upper	logrank p value
MEOX2	1.30585	1.23202	1.38412	6.44158e-22
HOXA7	1.23068	1.17286	1.29134	1.63471e-19
HMP19	0.730165	0.674809	0.790061	5.59647e-16
OSR2	1.29345	1.21053	1.38204	2.15339e-15
HOXC4	1.46153	1.32559	1.61141	3.06572e-15
DEPDC1	1.46737	1.33098	1.61773	3.94181e-15
IRX5	1.35936	1.25678	1.47031	4.80396e-15
KCNK3	0.66962	0.603932	0.742452	4.94651e-15
PRLHR	0.804927	0.759996	0.852515	1.13685e-14
CACNG2	0.776157	0.725322	0.830556	2.11481e-14
KIAA1543	0.735876	0.678215	0.79844	2.62254e-14
FAM123C	0.773612	0.720611	0.830512	2.09815e-13
LGR6	1.26246	1.18427	1.3458	2.19206e-13
HOXA10	1.20888	1.14686	1.27425	2.42351e-13
KSR2	0.749232	0.691621	0.811642	2.50054e-13
CDCA8	1.50258	1.34366	1.68031	3.09308e-13
ASPM	1.41478	1.28727	1.55491	3.87153e-13
CCDC18	1.72892	1.48891	2.00763	4.7559e-13
HOXD9	1.21723	1.15046	1.28787	1.44934e-12
KIF2C	1.45486	1.30703	1.61941	3.58857e-12
CDC20	1.44322	1.29908	1.60334	4.45484e-12
MYOD1	0.734787	0.669898	0.805961	1.04116e-11
KIF20A	1.39318	1.26356	1.53609	1.14238e-11
VSTM2A	0.793378	0.740958	0.849508	1.28566e-11
CALN1	0.755326	0.694395	0.821604	2.90368e-11
HOXD4	1.29636	1.19772	1.40312	3.06503e-11
CHGB	0.713727	0.64454	0.790341	3.85084e-11
ABCC8	0.755989	0.69459	0.822815	7.22556e-11
KCNIP2	0.720883	0.652152	0.796857	7.86024e-11
TROAP	1.374	1.24563	1.51561	1.70703e-10
DLGAP5	1.31504	1.20648	1.43336	2.49657e-10
NDC80	1.37472	1.24419	1.51894	2.78595e-10
NCAPG	1.38494	1.24992	1.53454	4.27498e-10
CCNB2	1.3626	1.23522	1.50312	4.33167e-10
HRH3	0.774711	0.713722	0.840912	6.27002e-10
HOXD3	1.2366	1.15316	1.32608	8.99461e-10
MELK	1.35232	1.22664	1.49087	9.76272e-10
RAD54L	1.45205	1.28708	1.63817	9.88829e-10
DBC1	0.747149	0.679528	0.821498	1.01713e-09
TMEM151B	0.712363	0.637418	0.796121	1.53268e-09
GRIN3A	0.765362	0.69962	0.837282	2.21667e-09
TTK	1.34695	1.21777	1.48983	4.3454e-09
ESPL1	1.35298	1.22231	1.49762	4.78151e-09
MYBL2	1.29677	1.18591	1.41801	1.04095e-08
KCNJ11	0.748937	0.677829	0.827504	1.20784e-08
TOP2A	1.32643	1.20399	1.46133	1.22709e-08
ORC1L	1.39695	1.24258	1.5705	1.79837e-08
BUB1B	1.33767	1.20669	1.48287	2.52672e-08
BIRC5	1.30433	1.18786	1.43221	2.6639e-08
SVOP	0.832221	0.778726	0.889392	3.35111e-08
SPOCD1	1.22592	1.1396	1.31878	3.4619e-08
UBE2C	1.31848	1.19551	1.45411	3.49863e-08
SLC22A6	0.81579	0.757194	0.878919	4.89207e-08
HTR1A	0.79123	0.725632	0.862758	6.63868e-08
AURKB	1.2873	1.17375	1.41185	7.3729e-08
EPR1	1.29847	1.18104	1.42757	7.54189e-08
LOC285954	0.758101	0.68423	0.839947	7.73418e-08
INSM2	0.800126	0.736348	0.869427	9.90631e-08
HOXA11AS	1.19856	1.11876	1.28405	1.23602e-07
VIM	1.38829	1.22747	1.57017	1.305e-07
HOXA11	1.1639	1.09822	1.23352	1.54262e-07
CRLF1	0.843241	0.790484	0.899519	1.82926e-07
TFPI	1.32274	1.18855	1.47207	2.0747e-07
GABRG1	0.825171	0.766205	0.888676	2.41991e-07
SLC34A2	1.20904	1.12439	1.30005	2.42337e-07
CASC5	1.2948	1.1719	1.43058	3.14188e-07
HTR2A	0.788558	0.719706	0.863997	3.82245e-07
DGKK	0.827826	0.768081	0.892217	4.69981e-07
GRIN1	0.852657	0.800403	0.908322	6.42461e-07
GABRG2	0.853201	0.800549	0.909315	7.11694e-07
SLC14A2	0.802703	0.731605	0.880709	2.62572e-06
LHX5	0.863205	0.81018	0.919701	3.42222e-06
TRIM67	0.842817	0.783051	0.907144	3.8243e-06
S100A3	1.20854	1.11429	1.31077	4.04605e-06
E2F2	1.26841	1.14572	1.40423	4.66095e-06
MCF2	0.80387	0.731172	0.883795	5.44195e-06
MOSC2	1.37605	1.19692	1.58198	6.10924e-06
NBLA00301	1.19414	1.10412	1.29149	6.18627e-06
MMD2	0.791977	0.714184	0.878243	9.79742e-06
WSCD2	0.841977	0.778424	0.910719	1.42986e-05
HAND2	1.13368	1.06929	1.20195	1.93133e-05
NT5C1A	0.818007	0.744256	0.899066	2.52648e-05
CPLX2	0.855602	0.795348	0.92042	2.66566e-05
FCGBP	1.20378	1.10313	1.31361	2.74782e-05
FOXD3	1.16537	1.08415	1.25269	2.75512e-05
SRRM4	0.839397	0.772898	0.911618	2.99999e-05
ETV4	1.1432	1.07242	1.21866	3.03827e-05
CDK5R2	0.818885	0.744828	0.900304	3.21413e-05
CD300LG	0.808883	0.731796	0.894091	3.22052e-05
ARSF	1.192	1.09529	1.29725	4.27993e-05
L1CAM	0.862125	0.801877	0.9269	4.93657e-05
C10orf81	1.14437	1.07147	1.22223	4.93769e-05
CNNM1	0.831718	0.760183	0.909986	5.95425e-05
HAPLN1	0.86022	0.798548	0.926656	6.30011e-05
MIA	1.1975	1.09475	1.30989	7.95956e-05
MYT1L	0.881723	0.827003	0.940064	0.000102602
SLC7A14	0.819233	0.740774	0.906002	0.000102616
MCM10	1.20944	1.09791	1.33229	0.000114161
MADCAM1	0.814095	0.732718	0.904511	0.000122186
FOXD1	1.25817	1.11748	1.41658	0.000127013
HOXD8	1.12977	1.06049	1.20357	0.00013139
CLEC4GP1	0.843958	0.772617	0.921885	0.00014472
HKDC1	0.807128	0.722097	0.902173	0.00016007
MMEL1	1.13968	1.0634	1.22143	0.000183599
SNCB	0.862965	0.79879	0.932296	0.000183681
SLC17A6	0.881349	0.822717	0.94416	0.000282486
VWC2L	0.852471	0.781202	0.930243	0.0002947
CHRM1	0.857818	0.789226	0.932371	0.000308412
TNNT1	0.875645	0.813731	0.94227	0.000352269
SYT13	0.877674	0.816809	0.943074	0.000352325
P2RY1	1.24816	1.1044	1.41065	0.000365473
FAM19A1	0.878763	0.816632	0.94562	0.000503425
TLX1	0.899356	0.846582	0.955421	0.00051235
KCNC2	0.896252	0.8417	0.954339	0.000574328
MSX2	0.858484	0.786287	0.937312	0.000610314
ALOX12B	0.822851	0.735511	0.920563	0.000646208
RLBP1	1.2061	1.082	1.34443	0.000678039
PVALB	0.895937	0.839819	0.955806	0.000780297
HRNBP3	0.880586	0.815811	0.950505	0.00106292
TMEM132D	0.897319	0.840401	0.958093	0.00110237
OSR1	1.15038	1.05646	1.25265	0.00121603
GABRA1	0.905173	0.851889	0.96179	0.00123936
TERT	1.16283	1.05931	1.27646	0.00135098
psiTPTE22	0.905265	0.85108	0.962901	0.00143255
GOLGA7B	0.83105	0.741005	0.932037	0.00149634
ZFR2	0.883577	0.818203	0.954175	0.00151603
GJD2	0.87405	0.803599	0.950677	0.00156258
IL20RA	1.17662	1.06181	1.30385	0.00195912
IQSEC3	0.880119	0.811222	0.954867	0.0019927
FAM196B	0.873864	0.80138	0.952904	0.00213527
VCAM1	1.15969	1.05458	1.27527	0.00214641
F5	0.897391	0.83683	0.962334	0.00227872
SYT4	0.899425	0.839834	0.963245	0.00228644
PAX1	0.898898	0.838633	0.963492	0.00244939
SNAP25	0.878548	0.807612	0.955714	0.00252811
TLX1NB	0.903501	0.843901	0.967309	0.00325978
RFPL1S	0.865923	0.783914	0.956512	0.00443117
ATP8A2	0.894125	0.82716	0.966511	0.00462533
GJA3	1.11466	1.03348	1.20222	0.00470542
KCNB2	0.88708	0.815245	0.965245	0.00522889
SYCE1	0.915727	0.860181	0.97486	0.00554422
ANKRD55	0.871558	0.790358	0.9611	0.00569475
SEZ6L2	0.859361	0.770377	0.958623	0.00641921
COL17A1	0.86639	0.781024	0.961087	0.00655567
HTR5A	0.902235	0.837186	0.972338	0.00681271
RGS7	0.858839	0.768696	0.959551	0.00713844
CRH	0.887736	0.812431	0.970021	0.0081671
KCNT1	0.90356	0.837309	0.975052	0.00886392
SLC12A5	0.901684	0.833983	0.97488	0.00910131
LEFTY2	1.09345	1.02171	1.17023	0.00955579
SLC24A4	0.883216	0.8035	0.97084	0.0098656
CHST9	0.889509	0.813591	0.972512	0.00990481
OR4N2	0.915197	0.854722	0.979951	0.010586
SCN7A	1.09921	1.02222	1.18201	0.0106008
ZNF560	0.920721	0.863721	0.981483	0.0108332
NTSR2	0.913288	0.850767	0.980402	0.012056
CACNG3	0.923552	0.867165	0.983606	0.0131196
CREB3L1	1.10618	1.02106	1.19839	0.0131357
ENDOU	0.84586	0.741148	0.965366	0.0131531
TMEM130	0.903309	0.83324	0.97927	0.0134245
HOXA13	1.08055	1.01541	1.14987	0.0139803
FOXE1	0.886223	0.804282	0.976513	0.0140759
CXCL5	0.878304	0.791463	0.974674	0.0145401
OLFM4	0.886041	0.803737	0.976774	0.0147986
COL11A1	1.10846	1.01786	1.20713	0.0175985
CHRNA7	0.871637	0.778033	0.976502	0.0176005
EDA2R	1.1091	1.01738	1.20908	0.0181305
ACCN1	0.909576	0.838865	0.986248	0.0213979
PGA3	0.91056	0.839413	0.987738	0.0236433
C1orf230	0.880138	0.787479	0.983699	0.0241605
PNMT	1.12114	1.01276	1.24112	0.0274874
C19orf30	0.918859	0.851799	0.991198	0.0280875
SLC17A8	0.926211	0.864268	0.992593	0.0296543
GRM5	0.899477	0.817191	0.990048	0.0299726
CLVS1	0.906418	0.829136	0.990902	0.0301182
CLVS2	0.919763	0.851493	0.993506	0.033059
CPNE4	1.08324	1.00549	1.16699	0.0348764
REM1	0.90868	0.830033	0.994779	0.0374906
CPLX3	0.919767	0.848376	0.997166	0.0421292
STEAP2	0.878025	0.773214	0.997045	0.0452375
NELL1	0.933639	0.872728	0.998802	0.0455167
TAC1	0.938281	0.881311	0.998933	0.0458487
HCN4	0.917756	0.840362	1.00228	0.0559184
GJB6	0.947182	0.895217	1.00216	0.0587376
SULT4A1	0.940002	0.880391	1.00365	0.0639779
SHISA9	0.921528	0.844188	1.00595	0.0670644
HAS2	1.10851	0.992423	1.23817	0.0679188
LHX1	1.07352	0.992992	1.16057	0.0737386
CHL1	1.13055	0.98677	1.29528	0.0766234
SCARA5	0.928302	0.854017	1.00905	0.0801673
C8orf79	1.1027	0.986741	1.23228	0.0843776
SLC6A11	1.09411	0.987847	1.2118	0.0846693
SULF1	1.08464	0.987872	1.19088	0.0884127
ANO5	0.902154	0.799926	1.01745	0.0930012
CPAMD8	0.917126	0.828825	1.01484	0.0941745
MMP7	1.05738	0.990217	1.12909	0.0950033
GABRA4	0.947309	0.888552	1.00995	0.0969533
RPE65	1.07835	0.98411	1.18161	0.105495
NWD1	1.09609	0.980654	1.22512	0.105991
PTPN5	0.943109	0.87603	1.01532	0.119287
MYOM1	0.902763	0.792781	1.028	0.122539
PRMT8	0.945867	0.877759	1.01926	0.143799
IRX1	0.956762	0.901025	1.01595	0.14811
CAMK2A	0.953697	0.893827	1.01758	0.151439
SCGN	0.947843	0.880662	1.02015	0.152688
BMP8B	1.07936	0.969279	1.20195	0.163929
CPNE6	0.953203	0.889134	1.02189	0.176868
TDRD9	0.934572	0.846984	1.03122	0.177598
CAMK4	0.946463	0.873033	1.02607	0.181069
SHISA6	0.951018	0.882858	1.02444	0.185293
PYGM	1.08451	0.96139	1.22341	0.187374
GRIP2	0.938654	0.851906	1.03423	0.200353
DAO	0.958582	0.898223	1.023	0.201704
PCDHA11	1.04863	0.972445	1.13079	0.216791
LHX9	1.04354	0.975004	1.1169	0.21818
DIO2	1.06525	0.963022	1.17833	0.219067
SIX1	1.06282	0.963784	1.17202	0.221807
SLC13A5	1.04381	0.974085	1.11853	0.223732
HS3ST1	1.06683	0.959476	1.1862	0.231537
PGA4	0.952332	0.87847	1.0324	0.234884
KCNA5	0.937062	0.837229	1.0488	0.258175
FRMPD2	0.940408	0.845083	1.04649	0.259686
SDS	0.93614	0.830008	1.05584	0.282444
C13orf36	0.963066	0.893859	1.03763	0.322373
CAMK1G	0.969513	0.911276	1.03147	0.327
NPTX2	1.03762	0.959063	1.12262	0.357782
KCNJ16	1.04667	0.946235	1.15777	0.375503
STXBP5L	0.959541	0.875104	1.05213	0.379325
RPH3A	0.967413	0.895103	1.04556	0.403126
SHC3	1.03825	0.950048	1.13465	0.407111
POU4F1	1.03581	0.952985	1.12584	0.40778
RIMBP2	0.964712	0.884162	1.0526	0.419259
SLN	1.02571	0.958292	1.09788	0.464152
RIPK4	0.96848	0.882339	1.06303	0.500246
IQCA1	1.03159	0.941824	1.12991	0.503069
TTLL6	1.03513	0.926467	1.15654	0.541728
PAH	0.97024	0.877968	1.07221	0.553435
LOC286002	0.981824	0.920101	1.04769	0.579705
ADAMTS15	1.02564	0.934346	1.12585	0.594567
LOC146481	1.02135	0.941923	1.10748	0.609
OGDHL	0.977981	0.896244	1.06717	0.617058
HPCA	0.983902	0.918336	1.05415	0.644585
AQP7P1	0.983638	0.907843	1.06576	0.686748
ENTPD3	1.01361	0.941166	1.09163	0.720848
SLC44A5	0.973703	0.84067	1.12779	0.722199
DGKG	1.02219	0.904126	1.15567	0.725989
AQP6	1.01917	0.870408	1.19336	0.813526
CAMK2B	0.990989	0.889744	1.10376	0.869247
AIFM3	1.00728	0.920433	1.10232	0.874714
HSD11B1	0.992543	0.903243	1.09067	0.876351
